# Supplementary material for: Associations Between Attention-Deficit/Hyperactivity Disorder and Various Eating Disorders: A Swedish Nationwide Population Study Using Multiple Genetically Informative Approaches
Source: Biol Psychiatry. 2019 Oct 15;86(8):577–86. doi: 10.1016/j.biopsych.2019.04.036 (PMC6776821; doi:10.1016/j.biopsych.2019.04.036)
Supplement: Key Resources Table [file mmc2.xlsx]

## Sheet: Key Resources Table_1905
KEY RESOURCES TABLE
Resource Type	Specific Reagent or Resource	Source or Reference	Identifiers	Additional Information
Add additional rows as needed for each resource type	Include species and sex when applicable.	Include name of manufacturer, company, repository, individual, or research lab. Include PMID or DOI for references; use “this paper” if new.	Include catalog numbers, stock numbers, database IDs or accession numbers, and/or RRIDs. RRIDs are highly encouraged; search for RRIDs at https://scicrunch.org/resources.	Include any additional information or notes if necessary.
Biological Sample	Study population (Swedish nationwide population)	this paper		We used information of the registered diagnosis of the study population.
Biological Sample	Human saliva	The Child and Adolescent Twin Study in Sweden (CATSS) PMID: 22506305	PMID: 22506305	QC description: PMID: 29934545, Figure S1
Commercial Assay Or Kit	Oragene, OG500	https://www.dnagenotek.com/ROW/products/collection-human/oragene-dna/500-series/OG-500.html
Commercial Assay Or Kit	Illumina Infinium PsychArray-24 BeadChip	Illumina, Inc.
Deposited Data	Swedish national registers	https://www.socialstyrelsen.se/register		Need application to access data
Deposited Data	The Child and Adolescent Twin Study in Sweden (CATSS)	https://ki.se/en/research/swedish-twin-registry-for-researchers		Need application to access data
Software; Algorithm	R 3.4.1	https://cran.r-project.org/bin/windows/base/old/3.4.1/
Software; Algorithm	SAS 9.4	SAS Institute Inc.
Software; Algorithm	PLINK v1.90b4.4	https://www.cog-genomics.org/plink/1.9/	RRID:SCR_001757
